# Supplementary material for: Emotional Intelligence and Behavioural Addictions: A Systematic Review
Source: J Clin Med. 2025 Feb 10;14(4):1125. doi: 10.3390/jcm14041125 (PMC11856372; doi:10.3390/jcm14041125)
Supplement: Supplementary file 1 [file jcm-14-01125-s001.zip]

Archive with 1 entries (1 files):
- jcm-3378567-supplementary.pdf
